# Supplementary material for: Repetitive Overuse Injury Causes Entheseal Damage and Palmar Muscle Fibrosis in Older Rats
Source: Int J Mol Sci. 2024 Dec 18;25(24):13546. doi: 10.3390/ijms252413546 (PMC11679654; doi:10.3390/ijms252413546)
Supplement: Supplementary file 1 [file ijms-25-13546-s001.zip]

Archive with 1 entries (1 files):
- ijms-3355369-supplementary.pdf
